# Supplementary material for: Novel Human Artificial Intelligence Hybrid Framework Pinpoints Thyroid Nodule Malignancy and Identifies Overlooked Second-Order Ultrasonographic Features
Source: Cancers (Basel). 2022 Sep 13;14(18):4440. doi: 10.3390/cancers14184440 (PMC9497166; doi:10.3390/cancers14184440)
Supplement: Supplementary file 1 [file cancers-14-04440-s001.zip]

Archive with 1 entries (1 files):
- cancers-1841959-supplementary.pdf
